# Supplementary material for: Exploring the Venom Diversity of Australian Taipans: Comparative Characterization of Oxyuranus microlepidotus and Oxyuranus scutellatus
Source: Toxins (Basel). 2025 Oct 1;17(10):488. doi: 10.3390/toxins17100488 (PMC12567702; doi:10.3390/toxins17100488)
Supplement: Supplementary file 1 [file toxins-17-00488-s001.zip]

Archive with 1 entries (1 files):
- toxins-3870070-supplementary.pdf
